# Supplementary material for: Dietary Intake of Multiple Nutrient Elements and Associated Health Effects in the Chinese General Population from a Total Diet Study
Source: Nutrients. 2023 Jun 2;15(11):2613. doi: 10.3390/nu15112613 (PMC10255428; doi:10.3390/nu15112613)
Supplement: Supplementary file 1 [file nutrients-15-02613-s001.zip]

Archive with 1 entries (1 files):
- nutrients-2374999-supplementary.pdf
